# Supplementary material for: Identification of Aggregation Processes in Hexamethylenetetramine Aqueous Solutions: A Comprehensive Raman and Acoustic Spectroscopic Study Combined with Density Functional Theory Calculations
Source: Molecules. 2023 Nov 29;28(23):7838. doi: 10.3390/molecules28237838 (PMC10707806; doi:10.3390/molecules28237838)
Supplement: Supplementary file 1 [file molecules-28-07838-s001.zip]

Archive with 1 entries (1 files):
- molecules-2720502-supplementary.pdf
